# Supplementary material for: Behavioral risk factors in oncology patients: A matched case control study from Yemen
Source: PLoS One. 2025 Aug 7;20(8):e0329534. doi: 10.1371/journal.pone.0329534 (PMC12331032; doi:10.1371/journal.pone.0329534)
Supplement: S1 Dataset — (XLSX) [file pone.0329534.s002.xlsx]

## Sheet: Sheet1
arm	set	education	occupation	smoking	periodsmok	shamuse	familyhistory	whiteflour	wholegrain	fruit	checken	meat	fish	Pulses	vegetable	milk	eggs	animalfat	tea	softdrink	freshjuice	coffee
1	1	1	2	2	3	2	1	0	1	2	1	6	4	2	2	1	4	1	1	3	3	3
1	2	4	3	2	2	2	2	1	2	3	1	6	3	3	2	1	3	1	1	2	2	0
1	3	4	4	1	3	1	2	1	1	3	2	3	4	2	2	1	2	1	1	2	1	1
1	4	4	4	3	1	1	1	2	2	3	2	0	1	3	1	3	3	3	2	1	3	2
1	5	1	4	3	1	2	1	2	2	3	2	3	3	3	1	3	4	3	1	1	3	2
1	7	1	4	3	1	2	1	3	2	3	2	3	1	2	2	1	4	2	1	1	1	2
1	8	3	4	3	1	1	1	0	1	3	2	3	3	2	2	3	3	2	3	3	1	3
1	9	1	4	3	1	2	1	6	2	6	3	0	1	2	2	1	4	2	1	1	1	2
1	10	4	3	3	1	1	2	2	3	2	1	6	2	2	1	1	3	2	2	1	2	2
1	11	1	2	1	3	1	1	0	1	3	2	0	4	2	1	1	3	2	3	1	1	2
1	12	1	2	2	3	2	2	6	1	7	3	0	1	6	3	1	4	3	3	1	1	3
1	13	4	4	3	1	1	2	2	3	3	3	0	4	3	1	2	3	1	1	1	1	3
1	14	1	5	3	1	1	2	3	3	6	3	0	1	3	3	3	1	1	1	1	2	0
1	15	1	4	3	1	1	1	3	2	6	3	0	1	2	1	1	4	2	2	1	1	3
1	16	4	4	3	1	1	1	0	2	3	2	0	1	3	2	1	4	2	2	1	1	0
1	17	1	2	2	3	2	1	2	2	3	1	0	1	0	2	3	2	1	2	1	3	3
1	18	5	1	2	3	2	1	2	2	3	2	0	4	3	2	2	2	2	2	2	2	3
1	19	1	5	3	1	1	1	6	1	2	3	3	1	3	1	1	3	2	3	1	1	0
1	20	1	5	3	1	1	1	0	2	6	3	3	4	2	1	2	2	1	1	1	3	2
1	22	4	5	3	1	1	1	2	2	6	3	6	2	3	1	2	3	1	1	1	1	0
1	25	3	2	3	1	1	2	3	2	3	1	0	4	3	1	1	3	1	2	1	2	2
1	26	1	5	3	1	1	1	3	1	3	2	0	4	3	1	1	3	3	2	1	3	2
1	28	1	5	3	1	1	1	6	1	7	2	0	1	3	1	1	3	1	2	3	1	2
1	29	3	5	1	1	1	1	1	2	6	1	0	4	0	1	3	2	1	2	1	1	2
1	30	1	5	3	1	1	1	6	1	3	1	6	4	0	1	1	3	1	2	1	3	2
1	31	1	4	3	1	1	1	1	3	3	1	3	2	3	3	2	2	1	2	3	1	0
1	32	3	5	1	3	1	1	0	1	3	2	0	3	6	3	1	2	1	2	1	1	0
1	33	1	5	3	1	2	1	1	2	3	2	3	2	3	2	1	3	3	2	3	3	0
1	34	1	3	2	3	2	1	1	2	3	2	6	3	3	2	2	3	4	1	2	3	0
1	35	1	2	2	3	2	1	1	2	3	1	6	3	2	2	1	2	1	1	3	3	0
1	36	1	5	3	1	2	1	1	1	2	2	6	2	0	2	1	3	3	2	3	3	2
1	37	1	5	3	1	1	1	6	1	6	1	0	1	3	3	1	4	1	2	1	1	2
1	39	1	5	3	1	2	1	1	2	3	1	3	3	6	2	2	3	3	1	1	2	3
1	40	1	5	3	1	1	1	1	1	3	1	3	4	3	2	1	3	3	2	1	3	0
1	41	3	3	3	1	1	1	6	1	3	2	6	1	0	3	3	1	2	3	1	1	1
1	42	3	3	1	2	1	1	1	1	2	2	3	1	0	2	1	2	2	1	2	2	0
1	43	5	1	2	3	1	2	1	1	2	1	0	3	0	2	3	4	3	3	1	2	2
1	44	1	5	3	1	1	1	0	2	3	2	6	1	2	1	1	4	2	1	1	3	2
1	45	1	5	3	1	1	1	6	2	3	2	3	1	6	1	1	1	2	1	1	1	2
1	46	1	5	3	1	1	1	2	2	2	2	0	1	3	1	3	4	1	1	1	1	3
1	48	1	5	3	1	1	1	0	2	2	2	6	4	6	1	3	1	3	1	1	1	0
1	49	1	5	3	1	1	1	2	2	3	2	3	3	2	1	1	3	3	1	1	3	2
1	50	1	3	3	1	1	1	2	1	3	1	3	1	0	1	1	2	1	2	3	3	2
1	51	4	3	2	1	1	1	2	2	2	2	0	3	3	3	1	2	2	3	1	2	3
1	52	5	4	1	3	2	1	0	2	2	2	3	1	2	2	1	2	2	2	1	1	2
1	53	3	5	3	1	1	2	1	2	3	3	0	2	2	1	1	3	2	1	3	1	1
1	54	3	1	3	1	1	1	1	2	3	2	3	3	2	2	1	2	3	1	2	2	0
1	55	1	5	3	1	1	1	6	1	3	1	6	4	2	2	1	2	2	1	1	1	0
1	56	1	2	2	3	2	1	1	2	6	2	0	3	3	2	1	3	2	1	2	1	0
1	57	1	2	1	3	2	1	2	2	3	2	0	4	3	2	1	3	3	1	3	3	0
1	58	4	2	3	1	2	2	1	2	3	1	6	4	3	2	1	2	1	1	2	2	0
1	59	1	5	1	2	1	1	2	2	7	2	0	3	0	2	3	3	2	2	1	1	0
1	60	1	2	1	3	1	2	2	2	6	1	0	1	3	2	3	3	4	1	1	1	3
1	61	1	4	3	1	2	1	0	2	6	3	0	2	6	2	1	3	2	1	1	2	0
1	62	4	2	3	1	1	2	2	2	6	3	0	1	3	2	2	3	1	3	1	1	2
1	63	3	4	3	1	1	1	2	2	6	3	6	4	3	2	1	3	2	2	2	2	0
1	64	1	5	1	3	1	1	2	2	2	1	6	4	6	1	1	2	1	2	3	2	0
1	65	1	5	1	3	1	2	2	2	6	2	3	3	3	2	1	1	3	3	1	1	0
1	66	1	4	1	3	1	1	0	2	6	1	3	4	6	2	1	4	2	2	1	3	1
1	67	1	5	3	1	1	1	2	2	3	1	6	1	0	2	1	1	2	2	1	1	0
1	68	4	5	1	2	1	2	2	2	3	1	3	4	3	2	1	2	1	2	3	2	3
1	69	1	5	1	3	1	2	2	2	3	1	3	1	6	2	1	3	2	2	1	1	1
1	71	1	4	3	1	1	1	2	2	3	2	3	1	2	1	3	3	3	2	1	1	3
1	72	1	4	1	3	1	2	2	2	6	2	0	3	2	1	1	2	1	1	1	3	2
1	73	4	5	3	1	1	1	1	3	6	2	6	4	6	2	1	3	4	3	2	3	0
1	74	4	3	3	1	1	2	3	1	3	1	0	1	2	2	1	1	1	2	1	2	2
1	75	4	2	3	1	1	1	1	2	3	3	3	3	3	2	1	3	1	1	2	1	1
1	77	5	1	2	2	1	1	3	2	6	1	0	4	2	2	1	3	2	1	3	2	0
1	78	5	5	3	1	1	1	2	2	7	1	3	4	6	2	1	3	2	2	1	2	2
1	80	4	2	3	1	1	1	1	2	2	1	0	4	2	1	1	3	1	1	1	2	3
1	81	1	5	3	1	1	2	6	2	7	3	0	1	6	2	3	3	2	2	1	3	0
1	83	4	3	3	1	1	2	3	2	6	1	6	1	3	2	2	3	4	1	3	2	3
1	84	1	2	2	3	2	1	0	2	3	2	0	1	3	2	1	2	2	2	1	1	3
1	85	3	5	3	1	1	2	3	1	6	2	0	1	2	2	1	3	1	1	1	1	3
1	87	4	1	3	1	1	1	3	2	3	2	6	4	3	1	1	2	1	2	1	1	1
1	88	1	2	1	3	1	1	2	2	6	2	0	4	3	2	1	2	2	2	2	2	0
1	89	1	5	2	2	1	1	0	1	3	3	0	1	0	3	2	1	1	3	1	1	0
1	90	1	5	2	3	2	1	1	3	6	2	6	2	3	1	1	1	2	1	1	2	3
1	91	3	5	3	1	1	1	1	2	6	1	0	1	2	2	3	2	1	1	1	2	3
1	92	3	5	3	1	1	2	1	3	6	1	0	4	3	1	2	2	1	3	2	2	0
1	96	3	5	3	1	1	1	1	3	6	3	6	4	6	1	1	2	1	1	1	3	0
1	98	5	4	2	2	1	1	2	2	3	2	0	1	2	2	1	2	2	1	1	2	2
1	99	4	3	3	1	1	1	6	1	3	2	3	1	0	3	1	1	2	2	1	2	2
1	100	1	4	1	2	1	1	1	3	3	2	6	1	3	2	1	3	2	2	3	3	2
1	101	1	1	3	1	1	1	2	2	3	2	0	3	3	2	2	2	1	2	2	2	2
1	103	5	1	3	1	1	2	6	2	3	1	3	3	6	2	1	3	4	2	1	2	2
1	104	1	5	3	1	1	1	1	1	3	2	3	1	3	2	3	1	3	2	1	1	3
1	105	1	1	3	1	1	2	1	1	3	2	0	4	3	2	1	3	2	2	2	1	1
1	106	1	1	3	1	1	1	1	1	2	3	0	2	0	1	1	4	2	1	1	1	0
1	107	4	3	3	1	1	1	2	1	6	2	0	4	3	2	1	3	3	1	1	1	1
1	108	4	3	1	3	1	2	1	2	2	1	6	4	3	3	2	4	4	2	2	2	0
1	109	1	2	1	3	1	1	1	1	3	2	6	3	3	2	2	1	2	1	1	3	3
1	110	5	3	3	1	1	1	1	2	2	2	6	3	2	2	1	3	1	2	2	2	0
1	111	4	5	3	1	1	1	2	2	3	1	3	1	3	2	2	3	1	1	1	1	2
1	112	1	5	1	2	1	1	1	2	3	1	0	1	2	3	1	3	3	1	1	2	0
1	113	3	5	3	1	1	1	1	2	3	2	0	1	2	2	2	3	3	1	3	3	0
1	114	1	2	3	1	1	1	1	2	3	3	6	3	3	2	1	4	3	1	3	2	3
1	115	5	4	1	2	1	2	1	2	2	3	3	3	2	2	2	3	4	2	2	1	2
1	116	1	5	1	3	1	1	2	3	3	3	3	2	2	1	1	4	2	1	1	1	3
1	119	3	5	2	3	1	1	1	3	3	2	6	1	0	2	2	3	1	1	1	1	0
1	120	4	1	3	1	1	2	1	3	3	2	0	1	0	1	1	2	1	1	1	2	3
1	121	3	5	1	3	1	1	1	3	3	2	0	1	2	1	2	2	1	1	3	3	3
1	122	4	1	3	1	1	1	1	2	3	2	6	3	3	2	1	3	1	2	2	2	1
1	123	1	2	2	3	2	1	1	2	3	2	0	4	2	2	3	4	4	2	3	3	0
1	125	4	2	3	1	1	1	1	2	3	1	0	4	3	2	1	2	1	1	3	3	0
1	126	4	3	3	1	2	1	6	1	2	1	3	1	6	2	2	3	1	1	3	2	0
1	127	3	4	3	1	1	2	1	2	2	1	6	4	2	2	2	3	1	1	3	3	0
1	129	1	3	2	3	1	1	1	2	3	2	6	4	2	2	1	3	4	2	1	2	0
1	130	5	4	3	1	1	2	1	2	2	1	3	3	2	2	1	3	1	2	3	2	2
1	131	5	2	1	3	2	2	1	1	3	2	0	1	2	2	1	4	2	1	1	3	1
1	133	4	5	1	3	1	1	1	2	6	2	3	3	6	2	1	3	1	3	1	3	2
1	134	1	4	3	1	1	1	1	1	2	3	3	1	2	2	2	3	1	1	2	3	2
1	135	5	4	1	2	1	1	1	2	2	1	0	4	0	2	1	2	1	2	3	2	2
1	136	1	3	1	3	1	1	1	3	2	1	3	4	3	3	2	3	4	2	2	2	1
1	137	4	4	1	3	1	1	2	3	2	2	3	2	3	2	1	3	1	1	2	2	0
1	138	4	4	3	1	1	1	2	2	2	2	0	3	3	2	2	3	1	1	2	3	0
1	140	5	1	1	3	1	1	1	3	3	1	6	4	3	2	1	2	1	1	3	1	0
1	141	3	3	1	3	1	1	1	2	3	1	0	1	2	2	1	3	2	1	2	2	0
1	142	1	3	1	3	2	1	1	2	3	2	6	3	3	2	1	3	3	1	2	2	0
1	143	1	3	3	1	1	1	1	2	3	2	3	4	2	2	1	3	1	1	2	1	0
1	144	3	5	3	1	1	1	2	1	6	2	0	1	2	1	1	4	4	1	1	3	0
1	145	1	5	2	3	1	1	1	3	2	3	6	2	6	1	2	3	1	1	3	1	0
1	151	1	5	2	2	1	1	0	1	6	2	0	1	0	3	3	4	1	2	1	1	2
1	152	1	5	3	1	1	1	3	2	6	2	0	4	2	1	1	3	1	2	1	3	2
1	153	1	5	3	1	1	1	3	2	6	2	6	3	3	1	2	2	1	3	2	3	3
1	154	5	5	3	1	1	1	2	3	6	2	6	1	2	1	2	3	1	1	2	3	2
1	156	1	5	3	1	1	1	2	3	6	3	0	1	0	1	2	1	1	3	1	1	2
1	157	1	3	1	3	1	1	2	2	3	3	0	3	2	2	2	4	3	2	2	3	3
1	158	3	3	2	3	2	2	2	3	6	3	0	2	6	2	2	4	1	1	2	3	0
1	159	1	4	3	1	2	1	1	2	2	3	0	4	2	2	2	1	1	2	1	1	0
1	160	1	2	2	3	2	2	2	1	7	3	6	3	3	2	1	2	2	2	2	3	2
1	161	1	2	2	3	2	1	2	3	6	3	0	1	2	2	1	1	4	2	1	1	3
1	162	1	5	1	2	1	2	3	2	3	2	3	4	2	2	1	1	4	1	2	2	2
1	163	5	1	3	1	2	1	1	2	3	1	3	3	6	2	2	3	1	1	1	2	0
1	164	4	1	3	1	1	2	1	2	3	2	6	4	2	2	1	3	2	1	1	3	2
1	165	3	3	1	2	1	1	1	2	2	1	3	4	2	2	1	1	1	1	3	3	0
1	166	4	2	3	1	2	1	1	2	6	3	0	3	3	2	2	3	1	1	1	3	0
1	167	1	4	3	1	1	1	2	3	6	2	0	4	2	3	3	1	4	3	3	1	2
1	170	1	4	3	1	1	1	0	1	2	1	6	1	0	2	1	2	1	3	1	1	2
1	171	3	5	3	1	1	2	2	2	6	2	6	3	3	2	1	4	1	2	1	3	2
1	172	1	3	1	3	1	1	2	2	3	2	6	4	3	2	1	2	4	1	2	2	3
1	174	1	5	3	1	1	1	2	3	3	3	0	2	3	1	2	4	4	2	1	3	3
1	175	1	5	3	1	1	1	1	2	3	2	0	2	2	1	2	4	1	1	1	3	0
1	176	3	1	3	1	1	1	2	2	7	2	0	2	3	2	1	2	3	2	1	2	0
1	177	4	3	1	3	2	1	6	2	6	2	0	4	3	2	3	3	4	2	3	3	2
1	179	5	1	1	3	1	2	2	2	3	1	0	4	3	1	2	3	1	1	2	3	3
1	180	1	2	2	3	2	1	0	2	6	2	0	4	6	2	1	3	2	2	1	1	0
1	181	1	4	1	3	1	2	2	3	2	2	0	2	2	2	1	4	1	1	3	1	2
1	183	1	4	3	1	1	2	3	1	3	1	3	1	3	2	1	4	1	3	1	1	3
1	185	3	5	3	1	1	2	2	2	3	2	0	1	3	1	2	3	1	2	1	2	0
1	186	1	5	3	1	1	2	2	2	6	3	6	1	6	1	1	3	3	3	1	1	3
1	187	1	5	1	3	1	1	1	2	3	2	0	3	2	2	2	4	2	1	2	3	3
1	188	4	4	1	3	1	2	1	1	3	1	6	4	2	2	1	2	2	1	1	2	2
1	189	4	2	2	3	2	2	1	3	6	2	0	1	6	2	1	2	1	1	3	3	3
1	190	4	3	2	3	1	1	1	2	7	2	0	3	2	2	1	3	4	3	1	2	1
1	191	1	5	3	1	1	1	2	2	2	1	6	4	6	2	1	3	2	1	3	3	1
1	192	4	5	3	1	1	1	2	3	3	2	6	4	6	2	2	3	2	2	2	2	3
1	193	1	5	3	1	1	1	2	3	3	1	0	3	2	1	2	3	1	2	1	3	2
1	194	1	5	3	1	1	1	3	2	6	1	0	1	3	3	1	1	4	2	1	3	0
1	195	4	4	3	1	1	1	1	1	3	1	0	1	2	2	2	2	4	1	2	3	0
1	196	1	1	1	3	1	1	1	1	3	1	0	4	3	3	1	1	2	1	2	3	0
1	197	5	1	2	3	1	1	3	3	3	1	3	3	2	2	2	2	1	1	3	3	0
1	198	1	3	1	3	2	1	1	1	6	1	0	3	2	2	1	3	2	1	3	3	0
1	199	5	4	1	3	1	1	1	2	2	1	3	4	2	3	1	3	1	1	3	2	1
1	200	1	4	2	3	1	1	1	1	3	1	0	3	3	3	3	3	3	1	3	3	0
1	202	1	3	1	3	1	2	3	2	3	2	0	3	2	1	1	2	2	1	1	2	0
1	203	1	4	2	3	2	2	1	2	6	1	0	3	0	2	2	1	1	1	1	3	0
1	204	3	5	1	1	1	1	1	3	2	2	3	2	0	1	2	2	4	1	1	3	0
1	205	3	4	3	1	1	2	6	1	3	2	0	4	0	1	2	3	3	1	1	1	0
1	206	1	4	3	1	1	1	0	1	7	3	0	1	0	1	2	4	1	1	1	1	3
1	208	1	4	3	1	1	2	0	1	6	2	0	1	3	1	3	3	1	1	1	1	3
1	209	1	4	3	1	2	2	0	1	7	3	0	2	3	2	3	4	1	1	1	1	0
1	210	3	1	3	1	1	1	1	3	3	2	0	1	0	2	1	2	1	1	1	1	3
1	211	1	5	1	3	1	1	3	1	6	1	0	1	6	2	2	2	1	1	1	1	2
1	212	1	5	1	3	1	2	3	1	6	1	0	1	3	2	1	3	1	1	1	3	3
1	214	1	3	1	2	1	1	1	2	6	2	3	1	2	2	1	2	3	1	1	3	0
1	215	1	5	3	1	1	1	1	2	3	2	0	3	3	2	1	3	1	1	1	2	2
1	216	1	5	3	1	1	1	1	2	3	2	0	4	2	3	1	2	2	2	3	3	1
1	217	1	3	3	1	2	2	1	2	2	2	0	2	2	2	1	4	2	1	1	3	0
1	218	1	4	1	3	2	1	1	2	6	1	6	3	3	2	2	3	1	1	2	2	3
1	219	3	5	3	1	1	2	1	2	6	2	0	1	6	2	1	2	2	1	3	3	3
1	220	3	5	3	1	1	1	1	2	2	2	0	3	6	1	1	2	1	1	3	3	0
1	221	1	5	2	3	1	1	0	1	7	3	0	1	0	3	3	1	1	1	1	1	0
1	222	5	1	3	1	1	1	6	1	6	2	0	4	0	1	1	2	1	1	1	2	0
1	223	1	5	2	3	1	1	1	1	2	1	0	4	3	2	1	3	1	1	3	3	0
1	224	3	4	3	1	1	1	1	2	3	2	3	1	3	2	1	3	2	1	3	3	0
1	225	1	4	3	1	2	1	2	2	6	2	6	4	6	3	1	4	3	1	2	3	0
1	226	3	2	3	1	1	1	2	2	7	3	0	1	6	2	3	4	4	1	3	3	0
1	227	1	3	3	1	1	1	2	2	7	2	0	3	6	2	1	4	3	1	3	2	2
1	228	5	4	1	3	1	2	1	2	7	1	0	1	2	3	3	2	1	1	2	3	0
1	229	1	4	3	1	1	1	2	2	7	2	0	1	3	2	1	1	1	1	1	3	0
1	230	1	5	3	1	1	1	3	1	3	2	3	1	0	1	2	4	1	1	1	1	0
1	231	1	2	3	1	1	1	0	1	3	2	0	1	6	2	1	3	1	3	3	3	1
1	232	1	3	1	3	1	1	1	2	6	2	6	2	3	2	1	4	2	2	1	3	0
1	233	1	4	2	3	1	1	0	1	6	2	0	1	6	2	1	2	3	1	1	1	0
1	234	4	5	1	3	1	2	1	3	6	3	0	1	6	2	1	4	1	1	1	1	0
1	235	3	3	1	3	1	1	2	3	2	2	0	2	3	2	1	3	1	1	3	2	0
1	236	1	5	3	1	2	1	2	1	6	3	0	4	0	2	3	4	1	1	1	1	0
1	237	1	5	3	1	1	1	3	1	2	2	0	4	2	2	3	2	1	2	1	3	2
1	238	1	3	1	3	1	1	2	3	7	2	0	1	6	3	1	3	1	2	1	3	0
1	240	1	4	3	1	2	1	2	3	3	2	0	2	2	1	3	4	3	1	1	2	0
1	241	1	4	3	1	2	1	2	2	6	2	0	1	2	2	2	4	1	2	1	1	0
1	242	1	5	3	1	1	2	6	2	6	3	0	1	2	1	1	1	3	3	1	1	2
1	243	1	4	2	3	2	2	1	2	3	2	3	1	3	2	1	4	2	1	2	2	3
1	244	4	3	1	3	1	1	1	2	2	2	3	4	2	2	1	2	1	1	1	2	3
1	246	1	1	2	3	1	2	2	1	6	2	0	1	0	2	1	4	1	3	3	3	0
1	247	4	2	3	1	1	1	1	2	3	2	3	4	3	2	1	3	2	1	3	3	2
1	248	3	5	3	1	1	1	2	2	3	1	3	4	2	1	1	3	3	2	1	3	2
1	252	1	5	3	1	1	1	6	1	3	1	6	1	6	1	1	3	1	1	1	2	1
1	253	3	2	3	1	1	1	0	1	6	3	6	1	3	1	1	3	2	1	1	3	1
1	255	4	5	3	1	1	1	1	1	3	1	3	2	3	1	1	2	3	1	3	1	3
1	256	1	4	3	1	2	1	1	1	6	3	0	3	6	2	2	4	1	1	1	1	3
1	257	5	1	3	1	1	2	1	1	3	2	6	4	3	1	1	3	1	1	1	3	3
1	258	4	5	3	1	1	2	1	1	6	1	3	4	3	2	1	2	3	1	1	2	3
1	259	1	5	2	3	1	1	1	1	3	2	0	2	3	3	2	1	1	1	1	1	1
1	260	1	5	3	1	1	2	1	1	6	3	0	3	3	2	1	3	1	1	1	1	0
1	261	1	5	2	3	2	1	1	1	6	2	6	1	2	1	1	3	1	1	1	1	1
1	262	1	4	3	1	2	1	3	1	2	1	3	3	2	2	1	2	2	1	2	2	0
1	263	1	5	1	3	1	1	1	1	3	2	3	3	2	2	1	3	3	1	3	1	0
1	264	5	3	3	1	1	1	1	1	3	1	3	3	2	2	1	2	1	1	2	2	0
1	265	4	4	3	1	1	1	6	1	2	1	3	1	2	2	3	3	1	1	2	3	0
1	266	5	1	3	1	1	2	1	2	3	1	0	4	3	2	2	3	1	1	1	3	0
1	267	3	2	1	3	2	2	1	2	3	2	0	1	3	2	1	3	1	1	2	3	0
1	270	1	2	3	1	1	1	1	1	3	2	0	2	6	2	1	3	2	1	2	3	0
1	271	1	3	2	3	2	1	1	1	2	1	3	3	2	2	1	3	3	1	2	3	0
1	272	4	2	2	1	2	1	1	2	2	2	6	4	2	2	1	4	4	2	2	3	2
1	274	4	4	3	1	1	2	1	3	3	1	0	4	3	2	2	4	4	1	2	3	0
1	275	4	5	1	2	1	1	1	3	6	2	0	2	3	1	2	2	1	1	3	3	1
1	276	4	5	3	1	1	1	1	1	6	2	6	4	2	3	1	1	1	1	1	2	0
1	277	1	5	3	1	1	2	3	1	3	3	0	4	3	1	1	3	1	3	1	3	0
1	278	5	1	3	1	1	1	3	1	3	2	3	4	2	1	2	3	1	1	1	2	0
1	283	1	2	2	3	2	1	0	1	6	3	0	1	0	3	2	1	1	1	1	1	0
1	284	1	4	1	1	1	1	1	3	3	3	0	2	3	1	1	3	3	1	1	3	3
1	286	1	4	3	1	1	1	2	2	3	3	3	1	0	1	3	4	1	1	1	1	0
1	287	5	3	3	1	1	2	3	1	3	2	0	3	6	1	1	1	1	2	1	2	0
1	289	1	5	3	1	2	1	1	1	3	2	6	3	3	1	1	3	1	1	1	2	0
1	290	1	2	3	1	1	1	0	1	3	2	6	1	3	1	2	2	3	1	3	2	1
1	291	1	2	1	3	2	1	0	1	3	2	3	4	2	1	1	3	3	1	1	3	0
1	292	3	4	1	3	1	1	1	1	3	1	3	4	2	2	2	3	4	1	1	2	0
1	293	4	5	3	1	1	1	1	3	2	2	3	3	0	1	2	3	1	1	1	1	0
1	294	4	4	3	1	1	1	1	3	3	2	3	3	2	2	2	3	1	1	1	3	0
1	295	1	4	3	1	2	1	3	1	6	2	0	1	3	1	1	3	1	1	1	1	1
1	296	5	5	1	2	1	1	1	2	2	1	3	3	2	1	1	2	3	1	1	2	1
1	297	4	5	3	1	1	1	1	1	3	1	0	1	0	2	1	3	1	3	1	1	0
1	298	1	2	1	3	1	1	3	1	3	2	3	1	2	3	3	3	1	1	1	1	1
1	299	1	2	3	1	2	1	3	1	6	2	0	4	6	1	1	1	2	3	1	1	1
1	301	5	3	1	3	1	1	1	3	3	2	3	2	3	1	1	3	4	1	1	2	1
1	303	3	4	2	2	1	2	6	1	2	1	6	1	3	1	2	3	1	3	1	1	0
1	304	1	4	2	3	1	1	1	3	6	3	0	1	0	1	2	4	3	1	1	3	1
1	305	1	2	2	3	1	1	0	1	3	1	6	4	3	1	1	4	3	3	1	3	3
1	306	4	1	3	1	1	1	0	1	6	2	6	1	6	1	2	4	3	1	1	3	1
1	307	5	1	1	3	1	2	2	3	3	2	3	4	3	1	1	2	1	1	1	2	2
1	308	1	5	1	2	1	2	6	2	6	3	0	1	3	3	2	3	1	3	1	1	3
1	309	3	3	2	3	1	2	6	1	3	1	3	3	3	1	1	1	2	3	3	3	0
1	310	3	4	3	1	1	2	1	1	6	2	6	1	3	1	3	4	3	1	1	1	1
1	311	4	5	1	2	1	1	3	1	3	1	6	1	2	1	2	3	4	3	3	3	1
1	312	3	5	2	3	1	2	1	2	6	2	3	4	3	1	1	2	1	1	2	1	1
1	314	1	5	3	1	1	1	2	2	3	2	0	1	3	2	1	4	1	1	3	1	2
1	315	4	5	3	1	1	2	2	3	6	1	6	4	2	2	3	3	1	2	3	3	2
1	317	4	4	1	3	1	1	2	1	3	2	3	3	3	3	1	3	3	1	1	1	3
1	318	4	3	3	1	2	1	3	2	2	2	0	2	3	2	1	3	2	1	3	1	3
1	319	1	2	2	3	2	1	0	2	6	3	0	1	3	2	3	3	1	2	1	1	3
1	320	4	1	2	2	1	1	2	2	2	1	3	3	6	2	1	3	2	2	2	2	0
1	321	1	2	1	3	1	2	6	2	7	3	0	1	0	3	1	4	2	2	1	1	0
1	322	1	5	3	1	1	1	3	1	3	1	6	1	0	2	2	3	2	1	1	1	0
1	323	3	5	3	1	1	1	1	3	2	2	0	3	2	2	1	2	1	2	3	3	3
1	325	1	3	3	1	2	1	1	1	2	2	6	1	0	2	2	1	2	2	1	1	3
1	326	1	5	1	3	1	1	2	2	3	2	3	4	2	1	1	2	3	2	1	2	2
1	327	4	5	3	1	1	1	6	2	2	1	6	1	6	1	2	3	1	3	1	1	2
1	329	4	5	1	3	1	1	2	2	3	2	0	1	2	1	2	2	1	3	1	3	3
1	330	3	5	3	1	1	1	1	2	3	2	0	4	2	2	1	3	1	1	1	3	1
1	331	3	3	3	1	2	1	1	2	3	1	6	1	3	2	1	3	3	1	2	2	0
1	332	1	5	2	3	1	2	1	2	2	1	0	1	3	2	2	3	1	1	1	2	1
1	333	5	3	1	3	2	2	1	2	2	2	3	2	6	2	1	4	2	1	3	3	0
1	334	1	3	1	3	1	1	1	2	3	2	3	3	3	2	1	3	2	1	2	2	3
1	335	1	2	3	1	2	2	1	2	6	2	0	1	2	2	3	3	3	1	2	3	0
1	336	1	4	1	3	1	1	6	1	3	1	6	1	6	2	1	3	1	1	1	3	0
1	337	1	2	3	1	2	1	3	1	3	1	0	1	3	2	1	3	3	1	2	3	0
1	340	1	2	1	3	2	1	2	2	6	3	0	1	3	2	1	3	1	1	2	3	0
1	341	5	4	3	1	1	1	1	2	3	1	3	4	2	2	1	2	3	2	2	2	2
1	342	5	1	2	3	1	1	1	3	6	1	3	4	3	2	1	2	2	2	1	1	2
1	343	3	3	3	1	1	1	1	2	3	1	0	3	2	2	1	1	2	2	2	2	2
1	346	3	3	3	1	2	1	3	2	6	1	0	4	6	2	1	3	2	1	1	1	0
1	347	1	2	3	1	2	1	2	2	3	2	3	3	0	2	1	3	3	1	1	2	2
1	348	1	5	3	1	1	2	1	3	6	1	0	1	3	2	1	1	3	3	1	3	1
1	350	1	4	3	1	1	1	2	3	3	3	0	2	3	2	2	1	3	1	1	1	3
1	351	3	4	3	1	1	1	2	2	6	1	3	1	3	2	2	3	4	2	1	1	1
1	352	1	4	2	3	1	1	2	2	3	3	0	1	2	3	1	3	1	3	1	3	0
1	353	1	4	1	3	1	1	1	3	6	2	6	3	3	2	3	2	4	2	1	1	1
1	354	4	5	3	1	1	2	2	2	6	1	6	1	3	2	1	2	4	2	1	2	2
1	355	3	5	3	1	1	2	2	2	3	1	3	4	2	2	1	4	1	2	2	2	2
1	356	3	1	1	3	1	1	2	3	6	2	0	1	3	2	3	4	4	2	2	1	2
1	357	1	2	3	1	1	2	1	2	3	1	3	1	6	2	1	3	2	3	1	3	0
1	359	1	5	3	1	2	2	6	1	3	3	6	2	0	1	2	4	3	1	1	1	3
1	360	1	4	3	1	1	1	1	3	2	3	0	1	0	3	3	4	2	1	1	3	2
1	362	1	4	3	1	1	1	1	2	3	2	0	4	2	2	1	3	1	1	2	3	0
1	363	3	2	3	1	2	1	1	2	6	2	6	4	2	2	2	3	3	1	3	3	0
1	364	5	3	1	3	1	1	1	2	3	1	0	3	2	2	1	3	1	1	2	2	0
1	365	3	2	3	1	2	1	2	2	3	1	0	1	3	2	1	3	3	1	2	3	0
1	366	1	5	3	1	1	1	2	2	6	2	0	1	6	1	1	4	1	3	1	1	2
1	368	1	5	3	1	1	1	0	2	6	2	0	1	2	3	1	1	3	1	1	1	3
1	370	4	2	3	1	1	1	0	1	3	1	0	1	0	2	1	1	1	3	1	1	2
1	371	3	3	1	3	1	1	1	3	2	1	3	1	3	2	3	1	1	1	2	3	0
1	372	4	5	3	1	1	2	6	1	3	2	6	4	3	2	2	4	4	2	1	1	2
1	373	4	5	3	1	1	2	0	1	3	2	0	4	2	2	1	3	3	2	1	3	2
1	374	1	5	3	1	1	1	0	1	6	2	0	4	0	3	2	3	1	2	1	1	3
1	375	1	5	2	3	1	1	0	2	2	2	0	2	0	2	1	1	2	1	1	1	3
1	376	1	4	3	1	1	1	2	2	3	2	0	4	3	1	1	3	1	1	1	1	2
1	378	1	4	3	1	2	1	1	3	3	2	0	1	2	1	1	3	1	1	1	1	2
1	380	1	4	3	1	1	2	1	2	2	2	3	3	6	1	2	2	2	1	3	1	3
1	382	1	5	3	1	2	1	1	3	6	3	0	1	2	3	2	4	1	3	1	1	0
1	383	1	1	1	3	2	1	3	3	6	1	6	4	3	2	3	3	1	2	1	3	3
1	384	4	5	3	1	1	1	1	1	3	1	6	4	3	3	1	3	3	1	1	1	0
1	385	4	5	3	1	1	1	6	1	3	1	6	1	2	1	1	3	1	3	1	1	0
1	386	5	5	3	1	1	2	6	1	2	1	0	4	2	1	1	2	3	1	3	3	0
1	387	1	3	2	3	2	1	0	1	6	2	3	4	6	3	1	3	1	3	1	1	0
1	388	5	1	3	1	1	1	0	1	3	2	6	1	6	1	1	3	1	3	1	3	0
1	389	3	5	3	1	1	2	1	2	3	2	6	3	2	2	1	3	1	1	1	2	0
1	391	4	2	2	2	2	2	1	2	3	1	3	4	2	2	1	4	1	3	2	2	1
1	393	5	1	1	3	1	1	1	3	3	3	3	3	2	2	1	2	1	3	2	2	1
1	394	1	3	3	1	1	1	1	2	6	2	0	1	3	2	1	4	2	2	2	1	2
1	396	1	5	3	1	1	1	1	2	6	2	0	4	6	2	1	4	4	2	1	3	2
1	397	3	3	1	3	1	2	1	3	7	2	0	2	2	2	1	4	1	2	1	1	0
1	398	5	1	1	3	1	2	1	2	3	1	6	4	2	2	1	3	1	1	1	3	0
1	399	1	4	3	1	1	1	0	1	3	2	0	1	0	2	2	4	1	2	1	1	0
1	400	1	1	1	3	1	1	2	2	3	2	6	3	3	2	1	3	4	1	3	2	0
1	401	1	5	1	3	1	1	1	3	7	2	6	3	3	1	1	3	1	1	2	1	0
1	402	4	5	3	1	1	1	2	3	6	1	0	4	6	2	2	2	4	1	2	3	3
1	406	1	4	3	1	1	2	3	2	3	1	0	1	2	1	1	2	1	1	1	3	0
1	407	1	2	2	3	1	1	2	2	3	1	6	4	2	1	1	2	3	1	1	3	2
1	408	4	4	3	1	1	1	2	3	3	3	3	2	2	1	1	3	4	1	1	3	2
1	409	1	4	2	1	2	1	2	3	7	3	0	1	0	3	3	1	1	2	1	1	0
1	410	1	5	3	1	1	1	2	3	6	2	0	1	0	2	3	4	1	3	2	3	2
1	412	1	5	3	1	2	1	6	2	6	2	0	4	3	2	1	2	1	2	1	1	0
1	413	4	1	3	1	1	2	2	2	6	2	6	4	2	2	1	3	1	2	2	2	2
1	415	1	5	2	3	1	2	6	1	7	3	0	1	0	3	2	4	1	1	1	1	0
1	417	1	4	3	1	2	2	1	1	6	2	0	1	3	1	1	3	2	1	1	1	1
1	418	1	4	2	3	2	1	0	1	3	2	3	1	6	1	1	4	2	1	1	1	0
1	419	1	5	2	3	1	2	3	1	2	3	6	4	6	1	1	4	2	2	1	1	0
1	420	4	5	3	1	1	1	1	2	3	1	6	4	3	2	3	3	1	2	1	3	2
0	55	1	5	3	1	1	1	6	1	3	1	3	1	3	2	1	2	1	1	1	1	3
0	231	1	4	3	1	1	2	0	1	7	2	0	1	0	2	1	3	3	2	1	1	0
0	314	1	5	3	1	1	1	0	1	6	3	0	1	3	2	3	2	3	2	1	1	3
0	135	4	4	3	1	1	2	1	2	7	1	0	1	0	2	1	4	1	3	1	1	0
0	286	4	4	3	1	1	1	0	1	6	2	3	4	0	2	1	4	1	2	1	1	2
0	246	1	5	3	1	1	1	2	2	3	2	0	4	2	2	1	1	1	2	1	1	3
0	104	1	4	3	1	1	1	0	1	3	1	0	1	0	3	2	4	1	1	1	1	0
0	223	3	4	1	3	1	2	0	1	3	2	6	1	0	2	3	3	3	2	1	1	0
0	192	4	5	3	1	1	1	1	2	6	2	6	1	0	2	1	3	3	3	1	1	2
0	167	1	4	3	1	1	1	3	1	7	3	0	1	3	3	3	2	2	1	1	1	0
0	380	1	5	3	1	1	2	3	1	6	3	0	1	0	2	3	1	1	3	1	1	3
0	320	1	3	1	2	2	1	1	1	6	2	0	4	2	2	1	4	1	1	2	2	0
0	157	5	2	3	1	1	1	1	2	6	2	0	1	2	2	1	4	3	1	1	1	2
0	130	5	3	3	1	1	2	1	1	2	2	6	2	3	2	1	2	1	1	3	2	1
0	80	4	3	1	3	1	1	1	3	2	1	3	3	2	2	1	4	4	1	1	2	3
0	115	3	3	3	1	1	1	1	3	2	1	3	3	2	2	1	2	1	1	2	3	3
0	264	3	4	3	1	1	1	2	2	3	1	3	4	3	2	1	3	2	1	3	2	3
0	83	5	3	1	3	1	2	1	3	3	1	0	4	2	2	2	2	2	1	2	2	2
0	346	1	2	1	3	2	1	1	1	3	1	6	1	2	2	1	3	2	1	3	3	2
0	176	5	4	3	1	1	1	1	3	3	1	3	3	3	2	1	3	2	1	1	2	0
0	337	3	4	3	1	2	1	0	2	2	1	3	2	3	3	1	3	2	3	1	2	0
0	222	4	4	3	1	2	1	6	1	2	1	6	1	2	2	1	2	1	1	1	2	3
0	125	4	2	3	1	1	1	1	2	3	2	6	4	2	2	1	3	1	1	3	1	0
0	343	5	4	3	1	1	1	3	1	2	1	6	3	6	2	1	2	4	1	1	2	3
0	393	1	4	1	3	1	1	1	2	3	1	6	4	2	2	2	3	1	1	2	2	2
0	265	5	4	3	1	1	1	1	2	2	1	3	4	6	2	1	4	1	2	3	2	2
0	247	1	3	1	2	2	1	1	2	3	2	3	1	2	2	1	3	1	1	2	2	1
0	81	1	4	2	3	1	1	0	2	3	2	0	1	2	1	1	4	3	3	1	3	3
0	275	3	4	3	1	1	2	2	2	6	2	0	4	2	2	2	4	1	2	1	3	2
0	48	1	5	2	3	1	1	2	3	6	3	3	2	2	1	1	1	3	2	1	3	0
0	91	3	5	2	2	1	1	2	3	3	2	0	3	3	1	1	3	1	1	1	1	0
0	295	1	4	2	3	1	2	2	2	6	2	0	4	2	2	3	4	3	1	1	1	2
0	145	1	4	3	1	1	1	2	2	3	3	0	3	3	2	1	4	2	2	1	1	2
0	174	1	4	3	1	1	1	6	2	6	3	0	3	2	1	2	4	3	1	1	2	0
0	214	1	3	1	2	1	1	3	1	3	2	0	1	6	2	1	2	1	1	3	3	0
0	101	3	3	3	1	2	1	2	2	2	1	3	4	2	2	1	3	1	1	1	2	0
0	78	1	3	3	1	2	1	3	1	3	1	3	3	2	2	1	3	3	1	2	2	0
0	163	1	2	3	1	1	1	2	2	2	1	3	3	3	2	2	3	2	1	3	2	0
0	50	1	3	1	2	1	1	3	2	3	1	0	4	2	2	1	3	2	1	3	3	0
0	127	4	3	3	1	1	1	2	2	2	1	6	4	2	2	1	3	1	1	2	3	0
0	399	1	4	2	3	1	1	6	2	6	2	0	1	3	1	1	4	3	2	1	1	2
0	388	3	4	3	1	1	1	0	2	6	3	0	1	3	2	2	3	3	1	1	3	2
0	87	4	5	3	1	1	2	3	2	3	3	6	3	2	1	1	2	1	1	1	2	2
0	304	1	4	3	1	1	1	6	2	3	3	0	1	3	1	1	3	3	1	1	3	2
0	415	1	4	2	3	1	2	6	2	3	3	0	1	6	3	1	4	3	1	1	3	2
0	25	3	5	3	1	1	1	6	2	3	2	0	1	2	2	2	4	1	1	1	3	0
0	46	4	5	2	3	1	1	1	3	7	3	0	1	0	2	3	1	1	3	1	1	0
0	256	1	5	2	2	1	1	1	2	7	2	0	1	0	2	1	4	1	2	1	1	2
0	20	1	5	1	3	1	1	2	2	7	3	0	1	0	2	3	1	1	2	1	1	0
0	40	1	5	3	1	1	1	3	1	7	3	0	1	0	3	3	4	1	2	1	1	0
0	65	1	5	3	1	1	1	0	1	7	3	0	1	0	3	3	1	4	2	1	1	0
0	113	4	5	3	1	1	1	6	1	2	1	6	1	3	2	2	2	1	2	3	1	2
0	298	1	5	3	1	2	1	1	2	2	1	3	3	6	2	1	2	3	2	1	3	2
0	420	3	5	3	1	1	1	3	2	7	1	0	1	0	2	3	3	1	2	2	1	2
0	296	1	5	3	1	1	1	6	1	3	1	0	1	3	2	1	3	1	2	1	1	2
0	119	1	5	2	3	1	1	2	1	6	2	3	1	0	2	1	3	1	2	1	1	2
0	402	5	5	3	1	1	1	2	2	7	2	0	1	3	3	2	3	1	1	3	1	0
0	386	1	5	3	1	1	1	6	1	2	3	0	4	3	2	1	3	4	2	1	1	3
0	307	1	5	2	3	1	1	6	1	3	2	0	1	3	2	3	4	1	2	1	1	2
0	252	1	4	3	1	1	1	0	1	3	2	0	1	3	2	1	3	1	2	1	1	3
0	64	1	5	1	3	2	1	2	2	2	3	0	1	0	3	3	1	1	2	1	1	0
0	14	1	5	3	1	1	1	1	3	6	2	3	1	0	2	1	2	1	3	1	2	0
0	138	5	4	3	1	1	2	1	3	2	2	3	3	2	2	1	2	4	1	2	2	3
0	347	5	4	3	1	1	1	0	1	7	2	3	3	2	2	1	1	1	2	1	2	2
0	41	4	2	3	1	1	1	2	2	2	1	0	1	2	2	1	4	4	2	3	3	2
0	378	1	4	3	1	1	2	1	3	3	2	0	1	3	1	1	3	1	1	2	1	3
0	67	1	5	3	1	1	1	0	1	6	3	6	1	3	1	2	3	1	3	1	1	3
0	370	4	3	3	1	1	1	2	2	3	1	0	2	2	2	2	2	2	1	3	2	0
0	356	3	3	3	1	1	1	2	2	2	1	3	4	2	2	1	2	1	1	3	3	0
0	62	3	3	3	1	1	1	2	2	3	1	0	1	2	2	2	3	3	1	3	3	0
0	235	1	3	3	1	1	1	2	2	2	1	3	3	2	2	1	3	1	1	3	2	0
0	158	1	2	3	1	2	1	2	3	6	2	6	3	3	2	1	3	1	1	3	3	0
0	319	3	3	3	1	1	1	2	2	3	1	3	3	3	2	1	3	1	1	3	3	0
0	179	3	3	3	1	1	1	2	2	2	1	6	3	2	2	2	3	1	1	3	2	0
0	309	3	1	1	3	2	1	2	2	3	1	0	4	3	2	1	3	1	1	3	3	0
0	336	1	4	1	3	1	1	2	2	3	1	0	3	2	2	1	3	1	1	3	3	0
0	143	5	1	1	3	1	1	2	3	3	1	6	4	2	2	1	3	1	1	1	3	0
0	136	4	2	3	1	2	1	1	3	3	2	0	1	3	2	2	3	1	1	2	2	0
0	306	3	3	1	2	1	1	1	1	3	1	0	1	3	2	1	3	1	1	2	2	3
0	238	3	3	1	3	1	1	1	2	2	2	3	2	2	2	1	4	1	1	3	2	2
0	228	5	1	3	1	1	2	3	1	2	1	3	1	2	2	3	2	1	1	3	2	3
0	232	1	3	1	3	2	2	1	2	2	3	3	2	2	2	1	4	2	1	1	2	2
0	54	4	3	3	1	1	1	1	2	3	1	6	3	2	2	2	3	2	2	1	2	2
0	52	5	3	1	2	1	1	2	2	7	1	0	1	3	2	1	3	3	2	1	2	0
0	74	5	1	2	3	2	2	1	2	3	1	6	1	0	2	2	3	1	1	1	2	3
0	177	4	3	3	1	1	1	2	3	3	2	6	1	3	2	1	2	1	1	3	1	2
0	262	1	2	3	1	1	1	0	2	7	3	0	1	0	3	1	4	4	2	1	1	0
0	7	4	3	3	1	2	1	2	2	7	2	3	1	3	2	3	4	1	1	1	1	0
0	188	3	3	1	3	1	1	2	2	7	3	6	3	3	2	3	4	1	1	3	1	0
0	126	5	2	3	1	1	2	0	2	7	2	3	4	2	2	1	3	4	3	1	1	3
0	331	1	2	3	1	1	1	3	2	2	1	3	4	3	2	1	3	2	1	3	1	0
0	57	1	3	1	3	1	1	0	2	6	2	0	4	3	2	1	3	2	2	1	1	2
0	197	1	4	2	3	1	1	3	2	2	2	3	4	3	2	1	1	2	2	1	2	1
0	270	1	1	1	2	1	1	0	2	2	2	0	3	0	2	1	2	4	2	1	3	2
0	255	5	1	3	1	1	1	2	2	6	1	3	3	2	2	1	3	4	2	3	3	3
0	103	1	4	1	3	1	1	2	2	3	2	0	1	3	2	1	4	1	2	1	1	0
0	248	1	4	3	1	1	2	0	1	3	1	0	1	3	2	3	1	2	1	1	1	0
0	200	1	4	2	3	1	1	0	1	6	3	0	1	6	3	1	1	4	2	1	1	3
0	116	4	5	1	2	1	2	6	1	7	2	0	1	3	2	2	3	1	2	1	1	0
0	49	1	5	3	1	1	1	6	1	7	3	6	1	3	2	1	4	2	2	1	1	2
0	68	1	5	3	1	1	2	3	1	3	2	0	1	0	2	2	3	1	2	1	1	2
0	219	1	4	3	1	1	1	0	2	6	2	0	3	0	2	1	1	1	2	1	1	0
0	99	4	2	3	1	1	1	3	2	6	3	0	1	6	2	1	1	4	2	1	1	2
0	341	4	3	3	1	1	1	2	2	3	1	0	1	2	2	1	2	2	2	3	1	2
0	317	5	3	1	3	1	2	1	2	6	2	0	1	3	2	2	3	1	3	3	1	3
0	42	4	4	2	2	1	1	2	3	6	2	6	4	3	2	1	4	4	2	3	3	0
0	363	4	2	3	1	2	1	2	2	3	1	6	4	2	2	1	1	3	2	3	3	2
0	266	3	4	3	1	2	1	1	2	2	2	3	3	3	2	1	4	2	1	1	1	0
0	335	4	1	3	1	1	1	3	3	3	2	0	4	6	2	2	4	1	3	1	1	1
0	413	5	4	1	3	2	1	2	2	3	1	3	4	2	2	1	2	1	2	2	2	2
0	108	5	4	3	1	1	1	1	2	3	1	6	1	3	2	1	4	1	1	1	2	0
0	61	5	1	1	3	1	1	2	2	3	3	0	3	2	2	1	4	1	1	3	3	0
0	321	3	2	1	3	2	1	3	3	3	1	3	4	3	2	1	2	3	2	2	2	2
0	272	3	2	3	1	2	1	2	2	3	2	6	1	0	2	1	1	2	1	1	2	2
0	75	3	2	3	1	2	1	0	2	3	2	6	4	6	2	2	1	1	1	3	3	0
0	371	4	1	1	2	2	1	2	2	3	3	3	1	3	2	2	1	3	1	1	3	2
0	60	4	2	1	3	2	1	2	3	2	1	0	1	3	2	1	2	3	1	1	1	0
0	226	4	2	3	1	1	1	0	3	3	1	0	1	2	2	1	2	1	2	1	3	2
0	365	4	3	1	2	1	1	2	3	2	1	6	4	3	2	1	3	1	1	2	3	3
0	109	1	2	1	2	1	1	3	2	6	3	0	1	0	3	3	1	4	1	1	1	0
0	114	1	2	1	3	1	1	2	2	6	2	0	1	6	3	2	4	4	1	1	3	3
0	98	3	2	3	1	1	1	1	2	3	2	3	1	3	2	1	3	1	3	3	3	2
0	271	4	4	3	1	2	1	1	2	2	2	3	2	6	2	2	4	4	1	2	3	2
0	189	3	4	3	1	1	1	2	2	2	2	6	2	6	2	1	1	4	1	3	2	0
0	292	1	1	1	3	1	1	0	2	6	3	0	1	2	2	3	2	4	1	1	1	0
0	51	3	4	3	1	1	1	2	2	2	2	0	2	2	2	2	4	3	2	2	2	0
0	198	1	3	3	1	2	1	1	2	2	3	0	2	3	2	2	4	3	1	2	3	3
0	274	4	4	1	2	1	1	2	2	3	3	0	1	2	2	1	3	1	1	2	2	0
0	227	3	2	2	3	2	1	2	3	3	2	0	1	6	2	1	3	1	2	3	3	2
0	122	5	1	2	2	1	1	2	2	2	1	6	4	2	2	3	4	4	1	1	3	3
0	199	5	3	3	1	1	1	3	2	2	1	6	1	2	2	3	3	3	1	1	2	0
0	110	4	3	1	3	1	1	6	2	2	1	0	4	6	2	1	3	3	1	1	2	3
0	43	5	5	1	3	1	1	2	2	3	2	0	1	2	3	2	4	3	1	1	3	2
0	224	3	2	3	1	1	1	2	3	3	1	6	1	3	2	1	3	2	2	3	2	2
0	84	1	2	1	3	1	1	0	2	6	3	0	1	6	2	1	4	1	1	1	3	2
0	171	4	1	2	3	1	2	2	3	3	1	0	4	3	2	1	3	1	2	1	1	2
0	293	3	5	3	1	1	1	6	2	3	1	6	1	3	2	3	3	3	2	1	2	2
0	92	5	5	1	3	1	2	2	3	2	1	6	1	2	2	1	3	1	2	1	3	2
0	120	3	5	1	3	1	1	2	3	6	1	6	1	6	2	2	4	4	2	1	3	2
0	389	1	5	3	1	1	2	6	2	6	2	0	1	6	2	2	3	1	2	1	3	0
0	372	1	4	1	3	1	1	2	2	6	3	0	1	2	2	1	3	3	2	1	3	2
0	96	4	4	3	1	1	1	3	3	6	3	0	1	0	2	3	4	1	2	1	1	2
0	154	1	5	3	1	1	1	3	2	3	2	6	1	3	2	1	3	3	3	1	2	2
0	258	4	1	3	1	1	2	2	2	6	2	0	4	2	1	1	1	1	1	1	3	3
0	29	5	4	3	1	1	1	2	2	7	2	0	4	3	1	1	4	1	3	1	1	3
0	191	3	4	3	1	1	1	2	2	2	2	3	4	2	1	1	4	3	1	1	1	2
0	208	3	4	3	1	1	1	0	2	6	1	0	1	3	1	1	4	1	2	1	1	2
0	153	4	5	3	1	1	1	6	2	2	2	6	4	3	1	1	2	1	3	1	2	3
0	164	5	1	3	1	1	1	2	3	3	2	0	4	3	1	1	2	1	1	1	3	0
0	210	1	4	3	1	1	1	2	2	6	2	0	1	6	2	1	4	1	1	1	1	3
0	418	1	4	3	1	1	1	3	2	6	2	3	1	6	2	1	1	4	3	1	1	3
0	340	1	3	3	1	1	2	1	2	3	1	3	3	3	2	1	3	4	1	2	1	2
0	166	3	2	3	1	1	1	6	2	3	2	0	1	6	2	2	1	1	1	1	1	2
0	77	5	4	3	1	2	1	0	1	6	1	3	1	2	2	1	4	2	1	1	3	0
0	35	1	2	1	3	2	1	3	1	3	1	6	1	3	2	1	4	1	1	2	3	2
0	131	1	3	3	1	1	1	0	1	2	2	6	1	0	2	1	4	2	2	3	2	1
0	334	5	1	3	1	1	1	1	3	3	1	3	3	6	2	1	2	1	1	1	2	3
0	3	3	3	3	1	1	1	1	2	3	2	6	1	2	2	1	2	1	1	3	3	3
0	318	4	2	2	3	2	1	1	1	2	1	6	1	3	2	1	2	3	1	1	2	1
0	291	1	2	3	1	1	1	1	1	3	1	3	3	2	2	1	3	3	2	1	2	2
0	398	3	4	1	3	1	1	1	2	3	2	0	3	3	2	1	4	4	1	1	2	3
0	218	4	3	1	2	1	1	2	2	3	1	0	1	3	2	1	1	2	1	1	3	2
0	195	4	2	3	1	1	1	6	3	7	2	0	4	3	2	1	4	4	2	1	1	0
0	342	3	2	3	1	1	1	2	2	2	2	0	1	6	2	1	4	2	2	1	3	0
0	137	5	1	1	3	1	1	6	2	7	2	0	4	0	2	1	4	1	2	2	1	0
0	2	1	3	3	1	2	1	2	3	3	3	0	4	6	2	1	3	1	2	2	1	0
0	161	4	1	3	1	1	1	2	2	7	3	0	3	3	3	3	3	1	2	1	1	0
0	30	1	5	1	3	1	1	0	1	7	1	6	1	2	2	2	4	1	2	2	1	0
0	112	1	4	3	1	1	1	0	2	6	2	6	1	3	2	1	3	1	2	1	1	3
0	36	1	5	3	1	2	2	2	2	7	2	0	4	2	2	1	1	1	2	1	1	0
0	301	3	4	1	3	1	1	1	2	3	1	3	4	3	2	1	3	1	1	2	2	3
0	397	4	4	3	1	1	1	3	3	2	1	6	4	3	3	3	2	1	1	3	2	0
0	22	1	4	3	1	1	2	3	1	6	2	0	4	0	3	1	3	1	3	1	1	2
0	26	1	5	3	1	1	1	3	1	6	2	0	1	0	2	2	4	1	3	1	1	2
0	72	4	5	1	3	1	1	1	3	3	2	0	1	3	2	2	3	1	1	1	1	2
0	278	1	4	3	1	1	1	2	2	3	2	0	3	6	2	1	3	1	1	1	1	0
0	287	4	5	3	1	1	1	6	1	3	1	6	1	0	2	1	2	2	3	1	1	2
0	187	1	4	1	3	1	1	6	2	3	1	6	1	6	2	1	1	3	3	1	1	2
0	17	3	4	1	3	2	1	2	2	2	2	0	3	3	2	1	3	2	1	1	1	3
0	140	3	3	2	2	1	2	3	1	2	2	6	3	3	2	2	3	1	3	3	2	1
0	31	5	4	1	3	1	1	3	2	3	1	3	3	3	2	1	2	1	1	2	3	0
0	400	1	3	3	1	2	1	2	2	3	2	0	3	2	3	1	3	2	2	1	2	2
0	190	5	1	3	1	1	1	1	2	3	2	3	4	2	3	1	2	4	2	3	3	3
0	325	1	4	3	1	1	1	1	2	3	2	0	1	0	2	3	1	1	1	1	1	0
0	63	3	3	1	3	2	1	3	3	3	2	6	1	6	2	2	4	3	1	1	1	0
0	56	1	4	1	3	2	1	1	3	6	3	0	1	0	3	1	1	4	3	1	1	0
0	267	1	2	1	3	1	1	3	2	3	1	3	4	3	2	1	3	4	1	1	2	2
0	326	3	1	3	1	1	2	0	2	3	3	0	4	2	1	1	3	1	3	1	1	0
0	45	1	4	3	1	1	1	6	2	3	3	6	1	2	1	1	1	1	3	1	1	0
0	236	1	4	2	3	1	1	0	2	6	2	6	4	6	1	1	3	3	2	1	3	2
0	353	1	4	3	1	1	1	2	2	3	2	6	2	6	1	1	3	3	1	1	3	0
0	394	4	3	1	3	1	1	1	2	2	1	3	3	2	2	1	2	4	1	1	2	3
0	1	1	2	3	1	1	2	6	1	2	1	3	1	0	2	1	3	1	1	2	2	3
0	407	1	4	3	1	2	1	2	2	2	2	0	4	2	2	2	1	2	1	2	2	3
0	71	1	4	3	1	1	1	1	2	7	2	0	1	6	2	2	1	4	1	1	3	0
0	141	1	4	2	3	1	1	1	2	3	2	0	1	2	2	2	4	1	1	1	3	2
0	73	1	5	3	1	1	2	2	2	6	2	6	4	3	1	2	3	1	2	1	3	2
0	303	4	4	3	1	1	1	3	2	6	2	6	1	3	1	1	3	1	2	1	3	2
0	220	1	4	3	1	1	1	2	2	3	1	0	1	2	1	1	4	1	2	1	1	0
0	12	1	4	1	3	1	1	0	2	7	2	0	1	0	3	3	4	4	2	1	1	0
0	66	5	1	1	3	1	1	0	2	6	3	0	1	0	2	1	4	1	1	1	1	0
0	18	1	3	1	3	2	2	6	2	6	3	0	4	0	2	1	4	2	1	1	1	0
0	217	1	3	1	3	2	1	6	2	6	3	0	3	0	2	1	2	2	1	1	1	0
0	160	1	4	2	3	1	1	0	2	6	3	0	1	6	2	3	3	1	1	1	1	0
0	10	1	5	1	3	1	1	6	1	7	2	3	4	2	1	1	2	2	1	1	2	3
0	263	3	5	3	1	1	1	6	1	7	2	6	1	6	1	2	2	1	2	1	1	0
0	105	1	5	3	1	1	2	6	1	6	2	0	1	2	1	1	4	1	1	1	1	2
0	294	5	5	3	1	1	1	6	1	3	2	0	3	0	1	1	4	1	1	1	1	3
0	205	1	4	1	3	1	1	1	3	6	2	0	2	0	1	1	1	1	1	1	1	3
0	111	4	4	1	2	1	2	3	1	2	2	3	3	2	1	2	2	1	1	2	3	2
0	212	1	5	3	1	1	1	3	1	3	1	3	4	0	1	1	3	1	1	2	2	0
0	308	3	5	1	3	1	2	1	2	6	3	6	4	2	1	1	2	1	2	3	1	2
0	327	1	4	3	1	1	1	0	1	7	3	0	1	0	3	3	4	1	3	1	1	0
0	162	3	5	3	1	1	1	1	3	3	3	0	1	2	1	2	3	1	3	1	3	2
0	37	5	5	3	1	1	1	1	1	3	2	0	1	6	3	2	4	1	1	1	1	3
0	144	4	4	3	1	1	1	1	1	7	2	0	1	6	1	2	4	1	1	1	1	0
0	242	1	5	3	1	1	1	0	1	7	2	0	1	0	2	2	4	1	1	1	1	0
0	121	5	1	1	2	1	1	2	1	7	3	0	4	0	1	3	4	1	1	3	3	3
0	133	4	1	3	1	1	1	2	1	3	2	6	1	0	1	1	3	1	1	2	2	3
0	330	1	5	3	1	1	1	3	1	6	2	6	1	0	1	1	4	1	1	1	3	3
0	277	3	5	3	1	1	1	2	2	3	3	0	1	3	3	1	4	1	1	1	3	2
0	19	1	4	2	3	1	2	6	1	6	1	0	1	2	1	1	2	1	3	3	2	3
0	408	1	4	3	1	1	1	6	1	7	3	0	1	6	3	3	1	1	3	1	1	0
0	312	1	5	3	1	1	1	3	1	7	3	0	1	0	3	2	4	1	1	1	1	2
0	385	3	5	3	1	1	1	1	3	6	2	0	1	2	1	2	4	3	1	3	1	2
0	373	1	5	3	1	1	1	1	1	6	2	0	1	0	3	1	3	1	1	3	1	3
0	290	1	5	3	1	1	1	1	1	6	2	0	4	2	1	2	4	1	2	1	1	1
0	33	1	5	3	1	1	1	2	2	7	2	0	1	0	1	2	1	1	1	1	1	0
0	366	1	5	3	1	1	1	1	1	7	3	0	1	0	3	3	4	1	3	1	1	2
0	323	3	5	2	3	1	1	6	1	2	2	0	1	0	2	1	4	1	2	1	2	0
0	374	5	1	3	1	1	1	2	2	2	2	0	4	6	1	1	3	4	2	2	3	2
0	170	3	4	3	1	1	2	3	2	6	2	0	4	6	1	1	2	1	1	1	3	3
0	172	3	2	1	3	1	1	2	2	3	2	6	4	2	1	1	3	3	1	1	3	2
0	360	1	5	2	3	1	1	2	2	7	3	0	2	0	1	1	1	1	1	1	1	3
0	233	1	4	3	1	1	1	2	2	3	2	6	4	6	1	1	3	3	2	1	3	2
0	257	3	5	3	1	1	1	0	2	3	2	6	3	2	3	2	2	1	1	1	2	2
0	355	1	4	3	1	1	2	3	2	3	1	6	1	2	1	1	3	1	2	1	3	2
0	215	1	4	1	3	1	2	3	2	3	3	0	1	0	2	2	3	1	3	1	1	2
0	142	5	1	3	1	2	1	2	2	3	2	6	4	2	3	1	3	1	1	1	3	0
0	34	1	2	3	1	2	1	2	2	3	1	6	4	2	2	1	4	1	1	2	3	0
0	88	4	2	3	1	1	1	2	2	3	1	0	3	2	2	1	3	1	1	3	3	0
0	364	1	1	1	3	1	1	2	2	3	1	6	1	2	2	1	3	1	1	3	3	0
0	391	4	2	1	3	2	1	2	2	3	1	0	4	2	2	1	3	1	1	3	3	0
0	107	4	3	3	1	2	1	3	2	2	1	0	4	2	2	2	3	1	1	3	3	0
0	333	5	1	3	1	1	1	2	2	3	1	0	4	3	2	1	3	1	1	3	3	0
0	58	3	2	3	1	1	1	2	2	3	1	0	4	2	2	1	2	1	1	2	2	0
0	69	3	5	3	1	1	1	0	2	3	1	0	4	3	2	2	3	1	1	3	3	0
0	129	5	1	1	3	2	1	2	2	3	2	0	4	2	2	1	3	1	1	2	3	0
0	156	4	5	3	1	1	1	2	2	3	1	0	4	2	2	2	3	1	1	3	3	0
0	357	1	3	3	1	1	1	3	2	3	1	0	4	2	2	1	3	1	1	3	3	0
0	276	1	5	3	1	1	1	0	2	3	1	3	4	3	2	1	3	1	1	3	2	0
0	15	1	4	2	2	1	1	0	1	6	3	6	1	0	2	1	1	4	3	1	1	0
0	237	3	5	3	1	1	1	3	1	7	2	0	1	0	3	2	1	1	2	1	1	0
0	229	1	4	1	3	2	2	0	1	3	2	6	1	6	2	1	4	1	2	1	1	2
0	359	1	4	3	1	2	1	0	1	6	2	6	4	0	2	2	1	3	2	1	1	3
0	419	1	5	2	2	1	1	1	2	7	2	0	4	3	2	2	1	1	2	1	1	3
0	240	4	4	3	1	1	1	0	1	3	2	0	1	3	2	2	1	1	2	1	1	2
0	384	1	4	1	2	1	1	0	1	3	3	0	3	0	2	3	1	1	1	1	1	0
0	202	1	4	2	3	2	1	3	1	3	1	3	4	6	2	1	2	1	2	2	1	2
0	225	1	4	1	3	1	1	6	2	6	3	0	4	0	2	1	3	2	1	1	3	0
0	159	1	5	3	1	1	1	6	3	7	3	0	1	0	3	3	1	1	2	1	1	0
0	16	1	5	3	1	1	1	1	2	3	1	3	2	3	2	2	3	1	2	1	3	1
0	352	1	5	1	2	1	1	1	2	3	2	3	1	2	2	1	4	4	1	3	3	3
0	362	1	5	2	3	1	1	1	2	3	2	0	3	6	3	1	4	2	1	1	3	0
0	382	1	5	1	2	1	1	2	2	3	2	0	1	6	2	1	1	2	1	1	1	2
0	216	3	5	3	1	1	1	3	2	3	2	3	1	2	2	1	1	2	1	3	3	3
0	234	4	5	1	2	1	1	3	2	3	2	0	1	3	2	2	4	1	1	3	3	3
0	283	1	5	1	2	1	1	1	1	3	2	3	1	3	2	2	4	1	1	1	1	3
0	410	1	4	3	1	1	1	6	1	3	1	6	1	6	2	1	4	2	1	1	3	1
0	244	5	4	1	3	1	2	3	2	6	3	6	1	3	2	2	4	1	3	1	1	2
0	350	4	4	3	1	1	1	0	2	6	3	0	1	2	1	3	4	1	3	1	1	2
0	5	1	4	3	1	1	1	2	2	3	2	0	1	3	2	1	3	1	1	1	1	0
0	289	1	4	3	1	1	2	2	2	6	2	0	1	3	1	1	1	1	1	1	1	0
0	186	1	4	3	1	1	2	6	2	7	3	0	1	0	3	2	4	1	2	1	1	0
0	193	1	4	3	1	1	1	2	2	3	1	0	4	2	1	2	3	1	1	1	1	2
0	32	1	4	3	1	1	1	6	2	7	3	0	1	6	2	2	4	1	2	1	1	2
0	194	1	5	3	1	1	1	2	2	3	2	0	1	3	1	1	2	1	2	1	1	2
0	9	1	4	3	1	1	1	1	1	3	1	0	1	3	1	1	3	3	2	1	1	3
0	11	1	2	3	1	1	2	0	1	3	3	0	1	6	2	3	4	1	2	1	1	3
0	203	1	4	3	1	1	1	0	1	6	1	0	1	6	3	1	1	3	3	1	1	2
0	100	1	4	3	1	1	1	1	1	3	2	3	1	0	1	1	1	2	3	1	2	2
0	221	1	5	2	3	1	1	6	2	3	2	0	4	6	1	1	4	1	1	1	1	2
0	396	1	4	2	3	1	2	1	3	6	2	0	1	0	1	1	1	1	1	1	1	2
0	151	1	4	3	1	1	1	1	1	3	1	6	4	0	1	1	3	4	2	1	3	2
0	417	1	5	3	1	1	1	0	1	6	2	0	1	6	2	1	3	1	3	1	1	3
0	409	1	4	3	1	1	1	0	1	3	3	6	4	6	3	2	4	1	3	1	1	0
0	28	1	4	3	1	1	1	0	1	6	2	6	1	6	3	1	3	4	2	1	2	2
0	297	1	4	3	1	1	2	6	1	3	2	3	1	3	1	1	2	2	1	1	2	1
0	39	1	4	3	1	1	1	0	1	6	3	0	3	6	3	1	4	1	1	1	1	0
0	181	3	1	1	3	1	1	2	2	3	1	3	3	2	2	1	3	2	1	3	3	0
0	180	1	1	2	3	1	1	6	2	3	1	6	4	3	3	2	3	1	1	2	2	0
0	196	5	1	1	3	1	1	3	2	2	1	0	1	2	2	2	4	1	1	1	2	0
0	383	1	4	3	1	1	1	2	2	3	1	0	4	2	2	2	3	1	1	3	3	0
0	332	1	5	3	1	1	1	2	2	3	1	0	4	2	2	1	3	1	1	3	3	0
0	299	1	2	3	1	1	1	3	2	6	2	0	4	2	2	1	3	2	1	3	3	0
0	305	1	3	2	3	2	1	3	2	3	1	0	4	2	2	1	3	1	1	3	3	0
0	123	1	3	3	1	1	1	2	2	6	2	0	3	2	2	2	3	1	1	3	3	0
0	387	1	4	3	1	2	1	2	2	3	2	0	4	2	3	1	3	1	1	3	3	0
0	310	3	5	3	1	1	1	2	3	3	1	0	1	6	3	2	3	1	1	2	3	0
0	259	3	5	3	1	1	1	2	2	3	3	0	2	6	2	1	3	1	1	3	3	0
0	230	3	5	3	1	1	1	2	2	3	3	0	4	3	3	2	3	1	1	3	3	0
0	134	1	5	3	1	2	1	3	2	3	3	0	4	6	3	3	4	1	1	3	3	0
0	284	1	5	3	1	1	1	2	2	3	1	0	1	2	2	1	3	1	1	1	3	0
0	243	1	2	1	3	2	1	1	2	7	2	6	1	2	3	1	3	2	1	1	3	3
0	106	4	4	3	1	1	1	1	2	6	2	0	4	2	2	2	3	3	1	1	1	0
0	315	4	5	3	1	1	1	2	3	3	2	0	4	3	3	2	3	1	3	3	3	2
0	90	1	5	3	1	1	1	1	2	3	1	0	4	3	3	1	1	1	1	1	3	2
0	204	1	5	1	2	1	1	1	2	6	2	0	1	6	3	1	1	3	1	1	1	2
0	375	1	5	3	1	2	1	1	2	6	3	0	3	3	2	2	3	4	1	1	1	0
0	241	1	5	3	1	1	1	1	2	3	2	0	3	3	2	1	1	3	1	3	3	2
0	376	1	5	3	1	1	1	0	1	6	2	0	1	0	1	1	4	1	1	1	1	3
0	183	4	4	3	1	1	1	6	1	6	2	0	1	6	1	2	4	3	1	2	1	2
0	412	3	5	3	1	1	1	1	3	6	2	0	1	6	1	2	3	1	1	1	1	3
0	4	3	4	2	3	1	1	0	1	6	3	0	1	0	3	3	4	1	1	1	1	0
0	253	3	5	1	2	1	1	1	1	7	3	0	1	3	3	3	4	1	1	1	1	0
0	185	1	5	3	1	1	1	3	1	6	2	0	1	0	1	1	3	1	1	1	1	2
0	53	3	4	3	1	1	1	1	1	3	2	0	1	0	3	1	3	1	1	2	1	0
0	348	1	5	3	1	1	1	0	1	3	2	0	1	3	1	3	1	4	1	1	1	3
0	329	1	5	3	1	1	2	0	3	7	2	0	1	2	1	1	3	1	2	1	1	2
0	89	1	4	3	1	1	1	3	1	3	2	0	2	3	1	1	3	3	1	1	2	0
0	175	3	4	1	3	1	1	1	1	2	1	3	1	0	1	2	1	2	2	1	1	2
0	322	1	4	3	1	1	1	6	1	2	3	0	1	6	1	1	4	2	1	1	1	2
0	311	1	5	3	1	1	1	0	1	6	2	3	1	6	1	1	4	1	1	3	1	2
0	152	4	5	3	1	1	1	3	2	3	1	3	1	2	1	1	4	1	2	1	3	2
0	351	4	4	3	1	1	1	2	2	6	2	0	1	0	3	3	4	1	2	1	1	2
0	261	1	5	3	1	1	1	2	3	6	2	6	1	6	2	2	3	1	2	1	3	2
0	260	1	4	3	1	1	2	6	3	7	3	0	1	0	2	3	4	1	2	1	1	2
0	368	1	4	1	3	1	1	2	2	6	3	0	1	0	3	3	1	1	2	1	1	2
0	354	1	4	2	3	1	1	2	3	6	2	0	1	3	2	3	4	1	2	1	3	0
0	206	1	4	3	1	1	1	3	3	7	3	0	1	6	2	3	4	1	2	1	1	2
0	401	1	4	3	1	1	1	2	3	7	3	0	1	0	3	3	4	1	2	1	1	2
0	165	3	5	1	3	1	1	2	2	6	2	6	1	6	2	3	4	1	2	1	1	2
0	44	1	4	3	1	1	1	3	3	7	3	0	1	6	3	3	4	1	2	1	1	2
0	209	1	5	1	3	1	1	2	3	7	3	0	1	0	2	3	4	1	2	1	1	2
0	8	1	4	3	1	1	1	3	2	7	3	0	1	2	2	3	4	1	2	1	3	2
0	211	1	4	2	3	1	1	2	3	7	3	0	1	0	3	3	1	1	3	1	1	3
0	59	3	4	3	1	1	1	3	2	2	3	0	1	6	2	3	4	1	2	1	1	2
0	85	4	5	3	1	1	1	2	3	7	3	0	1	0	3	3	1	1	2	1	1	2
0	13	1	4	2	3	1	2	2	3	6	2	0	1	6	3	3	4	4	2	1	3	2
0	406	1	4	2	3	1	1	3	3	6	2	0	1	6	3	3	3	4	2	1	3	2
